# Supplementary material for: Modulation of Expression of PVYNTN RNA-Dependent RNA Polymerase (NIb) and Heat Shock Cognate Host Protein HSC70 in Susceptible and Hypersensitive Potato Cultivars
Source: Vaccines (Basel). 2021 Oct 29;9(11):1254. doi: 10.3390/vaccines9111254 (PMC8619674; doi:10.3390/vaccines9111254)
Supplement: Supplementary file 1 [file vaccines-09-01254-s001.zip]

Archive with 1 entries (1 files):
- vaccines-1410274-supplementary.pdf
